# Supplementary material for: Characterization and complete genome sequence of Privateer, a highly prolate Proteus mirabilis podophage
Source: PeerJ. 2021 Feb 10;9:e10645. doi: 10.7717/peerj.10645 (PMC7881722; doi:10.7717/peerj.10645)
Supplement: Supplemental Information 1 [file peerj-09-10645-s001.xlsx]

## Sheet: Fig 2A raw data
Time post-phage addition (min)	P/Po	P/P0 replicate 2	P/P0 replicate 3
0	1	1	1
1		0.2	0.147778
2	0.63
3		0.222222	0.141111
5	0.25	0.121111	0.111111
8	0.25
10		0.127778	0.108889
15	0.24
20		0.127778	0.0922222
30	0.18	0.131111	0.0917778

## Sheet: Fig 2B raw data
Time (min)	PFU/ml	PFU/ml replicate 2	PFU/ml replicate 3
0 (+ CHCl3)	1290	2440	8450
0	12000	10000	27500
10	10700	12500	17900
20	16000	14000	19600
30	17200	13400	13900
40	26300	17000	126000
50	598000	177000	1232000
60	887000	1480000	1370000
70	998000	1470000	1680000
80	1040000	1840000	1870000
90	1120000	1530000	2020000

## Sheet: Fig 2C raw data
Time (min)	Uninfected	MOI=10		Time (min)	Uninfected	MOI=10 (2)	MOI=3 (1)	MOI=3 (2)
0	0.213	0.21		0	0.198	0.203	0.216	0.213
20	0.36	0.327		10	0.247	0.24	0.258	0.259
40	0.528	0.428		20	0.302	0.281	0.314	0.311
60	0.807	0.472		30	0.366	0.313	0.365	0.367
80	1.07	0.45		40	0.448	0.355	0.436	0.428
100	1.3	0.452		50	0.536	0.402	0.508	0.5
120	1.49	0.305		60	0.628	0.307	0.542	0.522
140	1.68	0.202		70	0.742	0.271	0.59	0.576
160	1.9	0.202		75	0.802	0.264	0.614	0.594
180	2.08	0.193		80	0.86	0.256	0.636	0.619
200	2.15	0.194		85	0.91	0.249	0.648	0.63
				90	0.97	0.24	0.676	0.64
				100	1.11	0.23	0.724	0.686
				110	1.21	0.203	0.716	0.696
				120	1.81	0.13	0.618	0.59
				130	2.1	0.113	0.458	0.426
				140	2.865	0.109	0.382	0.357
				150	3.045	0.107	0.357	0.333
				160	3.36	0.105	0.338	0.321
				170	3.72	0.107	0.332	0.314
				180	3.84	0.105	0.325	0.309
